# Supplementary material for: Structural and mechanistic basis of the EMC-dependent biogenesis of distinct transmembrane clients
Source: eLife. 2020 Nov 25;9:e62611. doi: 10.7554/eLife.62611 (PMC7785296; doi:10.7554/eLife.62611)
Supplement: Supplementary file 4. — Blots provided here without cropping, related to Figure 1—figure supplements 5–6. [file elife-62611-supp4.zip]

Archive with 6 entries (5 files):
- Westerns_Uncropped/
- __MACOSX/._Westerns_Uncropped
- Westerns_Uncropped/emc2_blots_uncropped.zip
- Westerns_Uncropped/emc3_blots_uncropped.zip
- Westerns_Uncropped/emc1_blots_uncropped.zip
- Westerns_Uncropped/emc5_blots_uncropped.zip
